# Supplementary material for: Tumour-retained activated CCR7+ dendritic cells are heterogeneous and regulate local anti-tumour cytolytic activity
Source: Nat Commun. 2024 Jan 24;15:682. doi: 10.1038/s41467-024-44787-1 (PMC10808534; doi:10.1038/s41467-024-44787-1)
Supplement: Supplementary file 5 — Supplementary Data 2 [file 41467_2024_44787_MOESM5_ESM.xlsx]

## Sheet: Cluster_DEGs
Top 100 DEGs - DC clusters
cDC1							cDC2.1							cDC2.2							cDC2.3							Ccr7_DC.1							Ccr7_DC.2							Ccr7_DC.3							cycling_DC
	scores	logfoldchanges	pvals	pvals_adj				scores	logfoldchanges	pvals	pvals_adj				scores	logfoldchanges	pvals	pvals_adj				scores	logfoldchanges	pvals	pvals_adj				scores	logfoldchanges	pvals	pvals_adj				scores	logfoldchanges	pvals	pvals_adj				scores	logfoldchanges	pvals	pvals_adj
Cd24a	29.2192	5.61636	1.1074297077441957e-187	1.947082912155845e-183			Cd209a	37.1788	5.08874	1.5014796446385426e-302	2.3999104647304413e-299			Fcer1g	54.2736	2.91486	0	0			H2-Ab1	56.929	3.6465	0	0			Il4i1	43.7352	2.53941	0	0			Nfkbia	46.6291	2.15399	0	0			Net1	55.8496	3.1114	0	0			Hmgb2
Wdfy4	28.1968	4.54828	6.404967292695713e-175	5.630606747008802e-171			Rack1	36.5576	1.39253	1.3500389683330963e-292	1.4835240713270313e-289			Pnp	53.7987	2.53828	0	0			H2-Eb1	55.1715	2.92477	0	0			Arl5c	43.0722	2.07963	0	0			Tnfsf9	44.1947	3.69936	0	0			Cacnb3	55.7163	2.88169	0	0			Stmn1
Naaa	27.0331	3.98915	6.0403047355620575e-161	3.5400212620217364e-157			Emp3	36.2262	2.86463	2.3592951448158142e-287	2.18321722295535e-284			Ms4a4c	53.5233	3.1371	0	0			Ly6a	53.7417	4.07838	0	0			Ccr7	40.6924	2.98342	0	0			Tnfaip3	42.6202	2.47993	0	0			Fscn1	54.6098	3.88311	0	0			Pclaf
Rab7b	26.8537	4.50117	7.643295874622683e-159	3.3596107016904003e-155			Vim	35.2081	2.91339	1.5018861253574137e-271	8.51811672775292e-269			Wfdc17	52.5848	3.2618	0	0			Ctss	53.4527	1.5077	0	0			Cst3	39.607	1.64638	0	0			Mir155hg	42.5068	3.24945	0	0			Stat4	53.9198	2.40727	0	0			Birc5
Taldo1	26.0704	2.21571	7.895300198144252e-150	2.313586134729537e-146			Ccl6	35.0663	4.01414	2.1986181698913244e-269	1.2080032707196645e-266			Ifitm3	51.9426	2.62663	0	0			H2-Aa	52.4365	2.53606	0	0			Relb	39.387	1.66625	0	0			Ppp1r15a	42.2867	2.18678	0	0			Tbc1d4	52.5857	3.23189	0	0			Top2a
Ppt1	25.9745	3.77301	9.609836666933663e-149	2.4137164039718235e-145			Ahnak	34.8162	2.94429	1.3832726808207978e-265	6.75575007616424e-263			Plac8	51.6974	3.13326	0	0			Cd72	49.5797	4.09505	0	0			H2-Eb2	39.2332	3.18886	0	0			Icam1	41.5653	2.50074	0	0			Birc2	52.2806	2.19033	0	0			Spc24
Plbd1	25.9093	2.84727	5.235544448624615e-148	1.1506417811964748e-144			Lyz2	34.5182	3.97715	4.27959115016197e-261	1.8810942900536937e-258			Ifi204	51.6328	2.71579	0	0			Fth1	47.0823	1.60307	0	0			Iscu	38.8495	1.51819	0	0			Rgs1	40.5664	2.83997	0	0			Uap1	51.712	2.77056	0	0			Hist1h2ap
Ckb	25.4802	3.58228	3.2715982446373505e-143	5.752124033721389e-140			Ramp1	33.9321	4.23443	2.2418733707499423e-252	8.56882991402728e-250			Ms4a6b	51.3848	2.81238	0	0			Il1r2	45.5889	2.43866	0	0			Syngr2	38.796	1.01388	0	0			Tmem39a	40.3479	2.55951	0	0			Samsn1	51.3707	2.82401	0	0			Hist1h1b
Psap	24.9528	2.2545	1.989724118642639e-137	2.9152774544979065e-134			Ccl9	33.741	3.59431	1.4507344704535722e-249	5.1013626919029416e-247			S100a10	50.7827	2.65704	0	0			Ly6e	45.2088	2.62888	0	0			Nr4a3	38.1459	1.64625	0	0			Clic4	37.5062	1.53302	7.286968413337469e-308	1.4235497627033264e-304			Glipr2	50.5203	2.30559	0	0			Hmgb1
Sept6	24.3676	3.4444	3.771719677212754e-131	5.101105797288819e-128			Emb	33.6114	2.75978	1.1418479254783959e-247	3.936464750149246e-245			Ms4a6c	50.7395	3.06358	0	0			Cd74	45.0527	1.97047	0	0			Lgmn	37.7546	1.71173	0	0			Marcksl1	36.9228	1.8549	1.9897434746270026e-298	3.4983669770891956e-295			Calm1	49.0801	1.43026	0	0			Ptma
Naga	23.6831	2.71816	5.387679742024684e-124	6.315079014951867e-121			Anxa1	33.4457	3.2449	2.9697553060516855e-245	9.493497780181951e-243			Vim	50.6935	2.62857	0	0			Cd300c2	43.6647	2.90395	0	0			Bcl2a1d	37.3317	1.59648	5.018727263735499e-305	7.353271895916461e-302			Dusp2	36.9156	2.26542	2.599010935827706e-298	4.15416457033843e-295			Tmem123	49.0178	2.27105	0	0			Anp32b
Mpeg1	23.6319	2.57691	1.8105686249681923e-123	1.7685231980105973e-120			Itgb7	33.4415	2.61219	3.4187686333664577e-245	1.0733712519973045e-242			Ly6e	50.102	2.76394	0	0			H2-DMa	43.6032	2.3351	0	0			Cd63	36.9928	2.38646	1.4973398160764145e-299	2.0250945112504245e-296			Serpinb9	36.7632	2.59607	7.165648820546758e-296	1.0498869796904424e-292			Id2	48.7567	2.42172	0	0			Nusap1
Ifi205	22.4681	2.72823	8.52127066143987e-112	7.491049038471789e-109			Arhgdib	32.9169	2.02414	1.260397163010972e-237	3.462547331259204e-235			Zbp1	50.0814	2.19814	0	0			Otulinl	42.8477	2.49139	0	0			Bcl2a1b	36.4175	1.85105	2.2504522121403994e-290	2.8262464852751786e-287			Pvr	36.4853	2.08483	1.898856697275974e-291	2.5681306501158595e-288			Rogdi	48.2343	2.01739	0	0			H2afx
Cycs	22.0164	2.00171	2.0074026375060008e-107	1.3574674297165579e-104			Alox5ap	32.856	2.64507	9.357252590048638e-237	2.4927153793671992e-234			Fcgr1	50.08	2.84711	0	0			H2-DMb1	42.6943	2.53922	0	0			Polb	35.6994	1.47583	4.031291634485419e-279	4.169304089266037e-276			Gadd45b	35.9232	1.7699	1.3289478525635427e-282	1.6689686531265862e-279			Ktn1	48.1234	2.31749	0	0			Cks1b
Gatm	21.979	3.01847	4.571994597002218e-107	2.9772151483145555e-104			Wfdc17	32.8238	3.08227	2.698757546369935e-236	7.082023161235253e-234			Slfn2	49.526	2.35442	0	0			Fxyd5	42.5151	2.27598	0	0			AW112010	35.5864	1.69212	2.2766852240206645e-277	2.2238155338184067e-274			Ccl22	35.7024	2.73726	3.623413959142383e-279	4.2471242819760916e-276			Gm47662	48.0788	2.62242	0	0			Smc4
Pomp	21.9109	1.16644	2.0443389591476292e-106	1.2394333648184008e-103			Coro1a	32.0996	1.34406	4.472095913393949e-226	1.0211479266141872e-223			Cd53	49.4794	2.48352	0	0			Plbd1	41.8876	2.25568	0	0			Psme2	35.5831	1.07225	2.5576836736024434e-277	2.3667997025935876e-274			Bcl2a1b	35.3617	2.01957	6.629620989438051e-274	7.285124764768738e-271			Txndc17	47.8687	2.05143	0	0			Cdca3
Anxa6	21.7102	2.48178	1.6445277420253253e-104	9.638028920096423e-102			Nme2	31.9938	2.0203	1.3294925442400353e-224	2.9968125529267054e-222			Ifi203	49.1259	2.7348	0	0			Aif1	41.7231	2.12424	0	0			Ramp3	35.381	1.87506	3.3425884479555995e-274	2.9384695045977674e-271			Cflar	35.0067	1.71616	1.7794823027532638e-268	1.8404034027651697e-265			Mreg	47.136	2.36217	0	0			Mki67
Gng10	21.6688	2.17601	4.037731905064267e-104	2.2900452372529014e-101			Tyrobp	31.4626	1.71899	2.81971264798561e-217	5.633657701918522e-215			Lgals1	48.8693	2.57214	0	0			Cd52	41.7051	1.53529	0	0			Irf8	35.3445	1.62245	1.2162691850164954e-273	1.0183068957600011e-270			Samsn1	34.8639	2.47375	2.6231149733563576e-266	2.5622004145306374e-263			Gm13546	46.7367	2.63385	0	0			Cdca8
Ppm1m	21.4716	2.27697	2.8721563450348582e-102	1.57807040182509e-99			Eef1b2	31.4477	1.19069	4.510125912195775e-217	8.810781532025124e-215			Emp3	48.6219	2.50828	0	0			Pld4	41.6378	2.08698	0	0			Mmp25	35.1833	1.70396	3.6045589498758013e-271	2.7554502372485366e-268			Ktn1	34.7561	2.22404	1.1227326585400755e-264	1.038941347497453e-261			H2-Q6	46.5036	1.93476	0	0			Tuba1b
Ndufa4	21.3935	1.69112	1.5371517738502245e-101	8.189758329646862e-99			Gmfg	30.8495	2.26144	5.680605396261736e-209	1.0088525664350895e-206			Ifi47	48.4224	2.4974	0	0			Ifitm1	41.6069	3.00446	0	0			Rgs1	35.1184	2.11242	3.5369452281896927e-270	2.5911071250846323e-267			Plscr1	34.3791	1.89289	5.179849038988453e-259	4.5536052901747487e-256			Socs2	46.1669	2.51845	0	0			Hist1h2ae
Anxa1	21.3501	2.74445	3.887363882379868e-101	1.9527894794286523e-98			Rac2	30.593	2.17607	1.516658262466489e-205	2.5640274587197894e-203			Ccnd1	48.3813	2.78956	0	0			Ciita	41.3582	2.43334	0	0			Myo1g	33.7058	1.2232	4.74841510286019e-249	2.9816655120888517e-246			Nfkbiz	34.1186	2.0745	3.90371786910368e-255	3.268341313075281e-252			Lactb	45.7673	1.84232	0	0			Tubb5
Gng2	20.8414	2.36184	1.8235009031591238e-96	8.665079156579383e-94			Eef2	30.5924	1.29785	1.545765142973443e-205	2.588346927977055e-203			Ms4a6d	48.1079	2.91796	0	0			Laptm5	40.6615	1.82968	0	0			Tmem123	33.6701	1.82156	1.582257590187153e-248	9.592845845058802e-246			Rab21	33.656	1.46642	2.5475724907766036e-248	2.035973615128829e-245			Rap2b	45.6764	2.21453	0	0			Nucks1
Clec9a	20.7495	4.18904	1.2382507803413587e-95	5.7291908473583605e-93			Napsa	30.506	1.78618	2.1726836918722582e-204	3.6037853462734e-202			Lyn	47.6916	2.07464	0	0			Scimp	40.5452	2.41007	0	0			Basp1	33.5911	1.45867	2.2612210266364806e-247	1.32522626967742e-244			Serpinb6b	33.3192	2.57657	2.033048532253855e-243	1.5541330127864034e-240			Ccl5	45.5729	3.34863	0	0			Hist1h3c
Ldha	20.6431	1.62203	1.1266486445034545e-94	4.952184116914934e-92			Ccr2	30.3063	2.83486	9.474568800577083e-202	1.5282740243279475e-199			Nme2	47.5108	1.98176	0	0			Ms4a4c	40.4588	2.49313	0	0			Serpinb9	33.3676	2.03461	4.050097689062093e-244	2.1578429566390824e-241			Cd83	33.035	1.2406	2.5589707873849954e-239	1.8746593493251244e-236			Serpinb6b	45.2172	2.70741	0	0			Kif11
Eef1b2	20.6365	1.1969	1.2902925233740392e-94	5.533151986820087e-92			Cd48	30.1413	2.38457	1.3965029174827437e-199	2.1537994995773333e-197			Tgfbi	47.1914	2.75491	0	0			Ctsc	40.1687	1.98237	0	0			Gadd45b	32.8624	1.42479	7.575300492674919e-237	3.9173215665356004e-234			Il12b	33.0255	3.4341	3.494133083060439e-239	2.457353914654746e-236			Anxa3	45.1697	2.45761	0	0			Cdk1
Camk1d	20.6245	3.00998	1.6556840563035788e-94	6.931008828078459e-92			Selenop	29.9186	4.01654	1.1288830661692e-196	1.6820357685921083e-194			Mndal	47.0306	2.36022	0	0			Gsn	40.1428	2.3191	0	0			Cnn2	32.5356	1.17295	3.342137356642156e-232	1.6788988286994966e-229			Sema7a	32.8515	1.99201	1.0832720284809385e-236	7.325418771058407e-234			Lamp1	44.7708	1.31796	0	0			Ccna2
Gpr171	20.4986	2.48338	2.2155485915005317e-93	8.6563945190583e-91			Aldh2	29.8061	2.6731	3.2568964831727526e-195	4.811996131692717e-193			Lgals3	46.3991	2.30612	0	0			Itgax	40.1053	2.79037	0	0			Marcks	32.3633	1.55176	9.008879230489882e-230	4.280922017039814e-227			Rab8b	32.414	1.50799	1.7405871883626407e-230	1.1334445905848872e-227			Il15ra	44.4467	2.23506	0	0			Knl1
Cd9	20.3922	2.22888	1.9609555805318907e-92	7.495113264546022e-90			Ifitm6	29.7295	2.67013	3.1891735012963455e-194	4.672670708316029e-192			Lgals9	46.2985	2.77569	0	0			Ly6i	40.0032	2.7433	0	0			Aebp2	32.2251	1.41681	7.868635840089682e-228	3.640693561590968e-225			Marcks	32.1659	1.75337	5.287224322715636e-227	3.319999215785226e-224			Marcks	44.3912	1.86049	0	0			Asf1b
Gng12	20.2993	2.58393	1.3045300819503427e-91	4.680866918541005e-89			Cd300a	29.4828	2.3814	4.777993293725247e-191	6.885793286088302e-189			Ifi211	46.2868	2.17532	0	0			Prdx5	39.9634	1.73948	0	0			Pcgf5	31.8906	1.26933	3.607831297122414e-223	1.6264843555386226e-220			Cdkn1a	31.1145	1.38025	1.5334743520139974e-212	8.9871820190367e-210			Pdlim4	44.3835	2.59314	0	0			Hmgn2
Man2b1	20.2969	2.12553	1.3708797227272722e-91	4.8205614569981805e-89			Adgre5	29.2535	2.9326	4.047262336392296e-188	5.6475370157499486e-186			Gbp2	46.2657	2.4306	0	0			Spint1	39.8734	2.91896	0	0			Socs2	31.6004	1.85966	3.6476002031261645e-219	1.6033026692841056e-216			Rasa2	31.0871	2.0147	3.601197027152145e-212	2.0424595526254522e-209			Cd200	44.1732	2.54345	0	0			Hist1h4d
Unc119	20.1037	3.34591	6.852276580903269e-90	2.362288761675319e-87			Cd44	29.1755	2.35515	3.9684106295752986e-187	5.450984038218195e-185			Pitpna	46.2007	1.79153	0	0			Fgl2	39.6861	2.09892	0	0			Marcksl1	31.4632	1.34991	2.7687770526454453e-217	1.15906281284791e-214			Fscn1	30.9548	2.88484	2.189418583952687e-210	1.1664956831229133e-207			Stat3	44.1154	1.47957	0	0			Incenp
Gm2a	20.0498	2.33623	2.0254034662580266e-89	6.474662498863386e-87			Eif3f	29.138	1.12141	1.1842478096120586e-186	1.6016496145076318e-184			Sdcbp	45.8307	1.83364	0	0			Ncf4	39.5666	2.22624	0	0			Csrp1	31.0529	1.27097	1.0435978798373662e-211	4.26710184262804e-209			Bcl2a1d	30.8849	1.58725	1.9028216378073687e-209	9.839826481155635e-207			Tmcc3	43.9889	2.05278	0	0			Smc2
Atpif1	19.9498	1.4016	1.5046849086600114e-88	4.6412929936947925e-86			Gm2a	29.1212	2.37335	1.936642826505695e-186	2.5992407767651245e-184			Ifi207	45.682	2.31625	0	0			Grn	39.1831	1.775	0	0			Tmem39a	31.0113	1.59008	3.795555426896855e-211	1.5166694435386477e-208			Basp1	30.8371	1.55279	8.350911007428768e-209	3.968262630611152e-206			Psmg4	43.9549	1.7165	0	0			Aurkb
Tmsb10	19.8074	1.28784	2.569385086180715e-87	7.788780790556782e-85			Fxyd5	29.0147	2.26522	4.290441613909127e-185	5.714738216344717e-183			S100a6	45.66	1.99006	0	0			H2-DMb2	38.8807	2.55368	0	0			Gfpt1	30.5982	1.36686	1.2929849699483967e-205	4.736096196173481e-203			Itga4	30.7928	1.6276	3.267254078882308e-208	1.4729451593566343e-205			Pcgf5	43.5908	1.5691	0	0			Ncapd3
Aif1	19.6985	2.00722	2.221267756644602e-86	6.619377914800914e-84			Jund	28.6912	1.72115	4.912117660334708e-181	6.350356816470943e-179			Laptm5	45.6446	1.96395	0	0			Hcls1	38.8581	1.90786	0	0			Fabp5	30.2111	1.99879	1.6952736899288457e-200	6.082918778842645e-198			Ccl5	30.789	3.0433	3.677069710339632e-208	1.616255991179785e-205			H2-Q7	43.5035	1.7025	0	0			Ran
BC028528	19.6551	2.24466	5.227517412749659e-86	1.531836852516075e-83			H2afj	28.5119	1.69993	8.330707729071804e-179	1.0613804586415976e-176			Shisa5	45.3667	1.80924	0	0			Fcgr1	38.7581	2.1322	0	0			Rab21	30.1953	1.08012	2.729222590156217e-200	9.597038316025322e-198			Swap70	30.4652	1.82381	7.530735723582925e-204	3.1525094164770235e-201			H2-Q4	43.2535	1.47682	0	0			Dek
Fgd2	19.6438	2.63125	6.528360775804741e-86	1.8816662157409664e-83			S100a10	28.3925	2.27241	2.505459525740809e-177	3.1241836440833265e-175			Rtp4	45.3661	2.454	0	0			Alox5ap	38.598	2.20699	0	0			Cxcl16	30.1684	1.12863	6.155194498428451e-200	2.1219731308111573e-197			Irf8	30.415	1.70115	3.480329630892547e-203	1.4230501295430876e-200			Spint2	43.1262	2.00648	0	0			Hist1h2ab
Fbl	19.6253	2.0498	9.403435340519422e-86	2.6243047643970234e-83			Ncf2	28.3029	1.95818	3.1856158427010136e-176	3.9443308272091004e-174			Samhd1	45.2462	1.39577	0	0			Ms4a6c	38.4727	2.46856	0	0			Ccl22	30.0233	1.75852	4.867773606190644e-198	1.5849110285934057e-195			Cd274	30.2994	1.43508	1.167208060808338e-201	4.461272201115695e-199			Cmc2	43.0971	2.27263	0	0			Tyms
Lgals3	19.547	2.20193	4.374584735123694e-85	1.1832915201991505e-82			H2afy	28.3005	1.29126	3.404414356549297e-176	4.185763162017464e-174			Fxyd5	45.0323	2.34862	0	0			Ms4a6b	38.4405	2.1462	0	0			Itga4	29.9106	1.32569	1.4319015376830818e-196	4.4956594349185614e-194			Poglut1	30.2808	1.86812	2.049149897687017e-201	7.665564574709178e-199			Map4k4	42.9215	1.55271	0	0			Spc25
Pfkp	19.5276	1.86861	6.397091707422582e-85	1.7041464606046034e-82			Rnf130	28.225	1.91197	2.889083334031084e-175	3.527490498537119e-173			Isg20	45.016	2.73907	0	0			Gm2a	38.3354	2.16996	0	0			Stk4	29.7285	1.16364	3.2919290851005975e-194	9.80994867359978e-192			Egr1	30.0475	3.0748	2.3539706012212923e-198	8.115198256994659e-196			Epsti1	42.8594	1.54649	0	0			Selenoh
Pdia3	19.397	1.53527	8.175445288068705e-84	2.083198247171362e-81			Ptpn1	28.1969	1.94547	6.389036806985538e-175	7.747037595891017e-173			Lilrb4a	44.9655	2.2464	0	0			Tgfbi	38.1112	2.22654	0	0			Bcl2a1a	29.5845	1.61776	2.3645635669949735e-192	6.928959439150938e-190			Mmp25	30.0436	1.75031	2.6433760715071303e-198	8.937661171007377e-196			Cblb	42.8028	1.88217	0	0			Hint1
Ndufb11	19.3555	1.55826	1.830414455738975e-83	4.469770411222591e-81			Slc25a5	27.9536	1.44323	5.95240289328125e-172	7.071293761464254e-170			Ifit3	44.8873	3.15434	0	0			Ccr5	38.0225	2.25516	0	0			Serpinb6b	29.3528	1.90762	2.201776527362541e-189	6.144703953029872e-187			Wnk1	29.994	1.32164	1.1740572536523242e-197	3.894768798814182e-195			Lsp1	42.2227	1.04729	0	0			Shcbp1
Ptpn18	19.0893	1.70644	3.1016327506198113e-81	6.732457656962658e-79			Tpd52	27.9039	1.95948	2.39140815135571e-171	2.803049207809073e-169			Chmp4b	44.8418	1.1999	0	0			Unc93b1	37.9757	1.63405	0	0			Map4k4	29.1147	1.18983	2.342134396891877e-186	6.434282338461403e-184			Tmem123	29.764	1.89503	1.1424277183609792e-194	3.652029844404134e-192			Cytip	42.1112	1.11763	0	0			Racgap1
Eif5a	18.7571	1.10927	1.694130377472888e-78	3.4635116624102696e-76			Lgals3	27.1283	2.06443	4.572104259033128e-162	4.962144264340769e-160			Ifitm2	44.8064	2.05927	0	0			Klrb1b	37.6348	2.46968	5.79390105208143e-310	1.669973250781898e-307			Ncf1	28.7549	1.10009	7.877314248246327e-182	2.007231001632854e-179			Actn1	29.6653	2.02551	2.155050891311671e-193	6.766090137686036e-191			Relb	42.0572	1.63539	0	0			Hmgn1
Kctd12	18.7415	1.98111	2.272678953319683e-78	4.552869907930721e-76			Trf	26.877	3.1646	4.0822816838263087e-159	4.222039797943186e-157			Fgl2	44.4878	2.26625	0	0			Tyrobp	37.5853	1.47484	3.741350574661376e-309	1.0609746097370374e-306			Bhlhe40	28.7409	1.00195	1.1767349466607679e-181	2.913993497491496e-179			Cd200	29.6601	2.21777	2.5136093940650354e-193	7.753382520430079e-191			Rnaset2a	42.0463	1.89159	0	0			H2afv
Atp5f1	18.7055	1.14553	4.464199307106511e-78	8.721061357505186e-76			Hint1	26.745	1.37921	1.4111662023796099e-157	1.4509429339320644e-155			S100a4	44.4163	2.05424	0	0			Ifitm3	37.5523	2.20313	1.2898305548053844e-308	3.5996509229505185e-306			Cd200	28.634	1.79788	2.534194703909775e-180	6.021109632992117e-178			Ebi3	29.521	2.57313	1.5474994311315682e-191	4.691057758302627e-189			2410006H16Rik	42.0113	1.69131	0	0			Atad2
Cct3	18.555	1.84006	7.428067428835985e-77	1.404304102513917e-74			Lgals1	26.7198	2.15905	2.7678976038944264e-157	2.82937067858557e-155			Tyrobp	44.2575	1.63455	0	0			S100a6	37.3731	1.72942	1.0689502747031204e-305	2.9366068327859785e-303			Tbc1d4	28.5139	2.14194	7.87976109591429e-179	1.8472261278448672e-176			Pik3r1	29.4007	1.74787	5.375932348939291e-190	1.5495023370336165e-187			Actn1	42.0088	2.21266	0	0			Kif15
Cyth4	18.4838	1.94636	2.7907879948042025e-76	5.111211929650779e-74			Emilin2	26.6985	2.33994	4.8958328207974554e-157	4.975637725737622e-155			Irf7	44.178	2.29264	0	0			Fam49b	37.1831	1.09793	1.2822375824121835e-302	3.4158032081774254e-300			Mif4gd	28.4334	1.15224	7.811929941555877e-178	1.8072283188478347e-175			Traf1	29.3747	1.15364	1.1548302165603896e-189	3.222892836121392e-187			Map3k1	41.9664	1.55622	0	0			Mcm7
Mbnl1	18.4568	1.6535	4.595476585029245e-76	8.329656630720019e-74			Ybx3	26.4977	1.89722	1.0302553410195573e-154	1.035082823188906e-152			Slfn5	44.0732	2.1247	0	0			Fcer1g	37.0761	2.23614	6.811328912843945e-301	1.7611291903767978e-298			Samsn1	28.0703	2.06932	2.2588477863408368e-173	5.157800231096701e-171			Gm47662	29.3235	1.99139	5.203776654168517e-189	1.4075815559013978e-186			Flrt3	41.9217	2.28563	0	0			Tipin
Sdad1	18.3278	3.06562	4.96549056434106e-75	8.818510616388335e-73			Gng10	26.4299	1.86462	6.218751263988602e-154	6.212391177468613e-152			Tgm2	43.8945	2.51208	0	0			Rnase6	36.8344	2.18138	5.203140427798421e-297	1.3068802143078834e-294			Ppdpf	27.9949	1.37199	1.8739062223648253e-172	4.017929170929069e-170			Cd63	29.1821	2.29903	3.2706931262518936e-187	8.582884559068775e-185			Zfp36l1	41.8998	1.8556	0	0			Dut
Ahr	18.093	2.0488	3.619081049226632e-73	6.060065048333585e-71			Ctsa	26.2358	1.88108	1.0381869785654757e-151	1.0254721043336065e-149			Rnh1	43.7096	1.5362	0	0			Slfn1	36.7415	1.99357	1.5917171375039493e-295	3.9416296776893575e-293			Arl5a	27.9533	1.26969	6.014415841485745e-172	1.2740416786144862e-169			Ctnna1	29.1661	1.56703	5.220951203268781e-187	1.3499230008216426e-184			Psme2	41.6824	1.10458	0	0			Pbk
Smdt1	18.0409	1.1304	9.307033983592717e-73	1.5437384103728976e-70			Ndufa4	26.0417	1.42715	1.6698014741431731e-149	1.6131016218893005e-147			Plaur	43.6099	2.71509	0	0			Lst1	36.6574	1.87775	3.4865018035941606e-294	8.513843709832295e-292			Il7r	27.8926	1.44603	3.276883971608403e-171	6.778138116331639e-169			Aebp2	29.0683	1.56336	9.044409433339288e-186	2.2397015022108645e-183			Sinhcaf	41.6537	1.98133	0	0			Tk1
Jaml	17.9897	2.43031	2.3460594547944864e-72	3.8192979013145056e-70			S100a4	26.0092	1.86034	3.8934950763103842e-149	3.7407339033709926e-147			Cybb	43.4398	2.326	0	0			Ctsa	35.7105	1.78325	2.716288293941683e-279	6.045288706845908e-277			Cd274	27.8322	1.11773	1.7670964262964067e-170	3.530578337175389e-168			Cacnb3	29.0079	1.96057	5.237534432939707e-185	1.2789768111103599e-182			Slc27a3	41.4818	3.09832	0	0			Ncapg
Txndc15	17.9773	2.46454	2.934128351378544e-72	4.7328297865997764e-70			Sec11c	26.0061	1.77802	4.2300208855513086e-149	4.0419688700958213e-147			Cd68	43.0683	2.13398	0	0			Ptprc	35.6235	1.41126	6.065191153821141e-278	1.3165208748948555e-275			Gucd1	26.9784	1.55096	2.652618719250259e-160	4.759014522638576e-158			Cd40	28.9802	1.47841	1.168940829614832e-184	2.8153859816832844e-182			Arl5a	41.295	1.73512	0	0			Rrm1
Gdi2	17.6616	1.20297	8.289331559749828e-70	1.2145252290293456e-67			Eif3k	25.9658	1.08296	1.2071192768028949e-148	1.1472200607972161e-146			Cycs	42.9759	1.65585	0	0			Ifi205	35.5957	1.99282	1.6328748371114557e-277	3.4589404079630856e-275			Id2	26.8184	1.56792	1.972647679543872e-158	3.4683091501740356e-156			Tbc1d4	28.9281	2.48759	5.28794662181893e-184	1.239635700064272e-181			Malat1	41.234	1.07774	0	0			Tmpo
Sept3	17.5351	6.06379	7.728296680730854e-69	1.0957976793597572e-66			Ptpn18	25.9565	1.64855	1.5366809629414019e-148	1.4525765962599853e-146			Cd52	42.9309	1.52645	0	0			Plac8	35.5769	2.33177	3.1892978414229353e-277	6.675504124749768e-275			Swap70	26.8094	1.30958	2.510209662950954e-158	4.3697530984162053e-156			Rnaset2a	28.8512	1.73282	4.8922474669336005e-183	1.1317828284687706e-180			Ly75	41.1722	2.40186	0	0			Gmnn
Plekho2	17.4585	1.91759	2.967977983552029e-68	4.1088967643158875e-66			Plaur	25.8809	2.37195	1.0933846002423957e-147	1.0280154032867273e-145			Prdx1	42.8229	1.44928	0	0			Ms4a6d	35.3796	2.08548	3.522627577349476e-274	7.118946904018217e-272			Snhg15	26.7669	1.20356	7.84419646037454e-158	1.3521241388853447e-155			Il4i1	28.8268	1.95389	9.897588237686434e-183	2.2599921609740636e-180			Tpm1	40.976	2.28369	0	0			Ckap2l
P2ry14	17.4178	2.5198	6.043162423435432e-68	8.173144748372442e-66			Ms4a6c	25.7692	2.44587	1.9634495877382494e-146	1.826527547704439e-144			Cxcl10	42.7935	3.2309	0	0			Spi1	34.9165	1.12727	4.179488959096039e-267	7.98736683465506e-265			Mcemp1	26.6434	1.24228	2.1350216753659807e-156	3.541316141158931e-154			Nudt9	28.7041	1.83226	3.39112610590002e-181	7.643946050504377e-179			Serpinb9	40.965	2.32862	0	0			Alyref
Ppp1r11	17.2409	1.41271	1.3087370797585348e-66	1.70446039528256e-64			Cd7	25.5787	4.02689	2.631786154677642e-144	2.397516278318254e-142			Ifit2	42.6465	2.8835	0	0			Rtp4	34.6829	1.88606	1.4263214797534655e-263	2.6122483601068154e-261			Vwa5a	26.5437	1.17402	3.037153634882702e-155	4.990582729767071e-153			Ncoa7	28.6867	1.61399	5.595325072378798e-181	1.2452785496527094e-178			Poglut1	40.8642	1.97658	0	0			Smc1a
Cyfip2	17.2069	2.22609	2.3572241164793125e-66	3.0474054717602405e-64			Lamtor4	25.3218	2.31834	1.8359711233244833e-141	1.6469410352189317e-139			Mpeg1	42.4651	2.15182	0	0			H2-Oa	34.5146	2.45276	4.838971960565543e-261	8.593818687945795e-259			Ccl5	26.4553	2.25076	3.1703850861836416e-154	5.113918402319338e-152			Adgrg6	28.6004	2.02742	6.635147162033828e-180	1.4402365111466514e-177			Eno3	40.5625	2.68182	0	0			Mad2l1
Slc25a5	17.1934	1.23894	2.975178963973168e-66	3.818218725881477e-64			Pid1	25.304	2.27748	2.8841992668440106e-141	2.5741112441447408e-139			Gbp7	42.3429	2.49196	0	0			Gpr141	34.4585	2.09439	3.3539463098828144e-260	5.896908402035964e-258			Spint2	26.335	1.32412	7.614540786385492e-153	1.1953469295199081e-150			Srgn	28.4861	1.02945	1.7426315929472739e-178	3.73645715453646e-176			Gpr65	40.4919	1.75177	0	0			Lsm2
Dctpp1	17.1602	2.66955	5.276318794599425e-66	6.722336017872979e-64			Cd53	25.2344	1.9105	1.6808517738467303e-140	1.4776367943886607e-138			H2-DMb1	42.2556	2.44129	0	0			Fgr	34.1016	1.9444	6.986613628396937e-255	1.181140777062259e-252			Arap2	25.867	1.43969	1.5651528733124372e-147	2.3320777812355317e-145			Nfkbib	28.4824	1.26257	1.9365886098926874e-178	4.1023013179678586e-176			St8sia4	40.4486	1.74325	0	0			Ube2s
S100a11	17.1161	1.04436	1.1266460203910582e-65	1.4149064521796846e-63			Hexa	25.211	2.0082	3.033330484178866e-140	2.6533341578523792e-138			Irgm1	42.1397	2.06135	0	0			Cd300lf	34.0072	2.41741	1.746300226360352e-253	2.8965519414969536e-251			Ctnna1	25.6738	1.10957	2.2912616743696373e-145	3.172044311713934e-143			Gm13546	28.2851	2.03018	5.276101318694113e-176	1.0913460398268222e-173			Klf6	40.368	1.37898	0	0			Cenpw
Got2	17.0846	1.85785	1.931979343255576e-65	2.4090823271715984e-63			Clec10a	25.2006	3.21146	3.9500194263683367e-140	3.4211449041580344e-138			Hcls1	42.1227	2.00093	0	0			Lgals3bp	33.9969	1.69621	2.4717794487428308e-253	4.0615725483921915e-251			Cblb	25.6591	1.19058	3.3451444000590566e-145	4.559250297816925e-143			Calm1	28.2152	1.15851	3.8060657287031243e-175	7.781191586285853e-173			Itga4	40.0459	1.59616	0	0			Cbx3
Sept9	17.0096	2.15973	6.969398897239519e-65	8.568949049738826e-63			Ifi207	25.1851	1.94415	5.827620851030313e-140	5.022609304059557e-138			Pkm	42.0623	1.4782	0	0			Ifitm2	33.6066	1.68747	1.3443987122084991e-247	2.110465906968735e-245			Tbc1d8	25.6192	1.20104	9.32576309291778e-145	1.2612735899975416e-142			Bcl2a1a	28.122	1.83679	5.269512638351997e-174	1.0528246728125545e-171			Nostrin	39.915	2.27924	0	0			Rrm2
Fdps	16.8296	2.15909	1.4803238466961816e-63	1.7585847211224505e-61			Man2b1	25.1088	1.80404	3.988723991958609e-139	3.404356564398848e-137			Lamp2	41.3772	1.65465	0	0			Ptpn18	33.5836	1.47214	2.912029742944438e-247	4.530912118623815e-245			Specc1	25.4283	1.32354	1.2257914774737548e-142	1.5846960115399675e-140			Ankrd33b	28.0163	2.1749	1.0278247940709346e-172	2.0079128365950193e-170			Rab8b	39.7176	1.36178	0	0			Kif23
Snrpf	16.7891	1.26202	2.932212573179946e-63	3.414182878254955e-61			Eif3e	24.8694	1.31803	1.5959102934276463e-136	1.3425499894279844e-134			Gm2a	41.192	2.27637	0	0			Lat2	33.4474	2.00909	2.807878914891235e-245	4.2194980411639055e-243			H2-Q7	25.4062	1.2429	2.1552371822892858e-142	2.7659401561321332e-140			H2-Q6	27.9395	1.58535	8.840726663814597e-172	1.7081061121229478e-169			Tubb5	39.7013	1.52112	0	0			Anapc5
Uqcrb	16.6986	1.00593	1.3415278880301204e-62	1.5217253759577793e-60			Cybb	24.8375	2.01801	3.530378234243225e-136	2.941758773197364e-134			H2-DMa	41.0636	2.17745	0	0			Ifngr1	33.4238	1.58525	6.190213766413148e-245	9.223418511955591e-243			Poglut1	25.3501	1.28257	8.966304628660183e-142	1.1423591882688649e-139			Stat4	27.9339	1.73122	1.0353408249861488e-171	1.9786263461854857e-169			Bcl2l14	39.6502	2.37097	0	0			Hist1h1e
Pbx1	16.6965	2.59404	1.3901609545108232e-62	1.5667826860390572e-60			Hexb	24.8249	2.01362	4.8232634842301694e-136	4.0001235179120203e-134			Capza2	41.0467	1.10981	0	0			Hck	32.986	1.40314	1.2889113247795723e-238	1.7843810167145228e-236			Rassf3	25.3357	1.14168	1.290753223339744e-141	1.6326635376085884e-139			Tank	27.9313	1.45867	1.1110071242985874e-171	2.1004007805825552e-169			Zfand6	39.6366	1.55272	0	0			Anp32e
Alox5ap	16.6937	2.00537	1.4573622334382698e-62	1.6320600502109335e-60			Tkt	24.8033	1.42886	8.261501939894067e-136	6.819423807850586e-134			Lyz2	40.9314	2.66381	0	0			Clic1	32.8892	1.0622	3.141251731760401e-237	4.2813556548690985e-235			Lactb	25.0299	1.12202	2.887391542776558e-138	3.575078739795594e-136			Arl5c	27.5714	1.63664	2.4538530106100518e-167	4.589749322611269e-165			Zmynd15	39.474	2.2857	0	0			Tacc3
Cox7b	16.6241	1.04336	4.665452435011974e-62	5.158992749206322e-60			Itgb2	24.5952	1.82942	1.4218495938524925e-133	1.1363163435961147e-131			S100a11	40.8636	1.09093	0	0			Ptpn6	32.8031	1.52023	5.3205430992674705e-236	7.140899906207684e-234			Adap1	24.9414	1.17254	2.6456758895113566e-137	3.186046129410183e-135			Dleu2	27.4929	1.5972	2.1329067923112186e-166	3.9474491813069315e-164			Pcyt1a	38.964	1.76515	0	0			Dnajc9
Cnp	16.5958	2.02869	7.478958724310415e-62	8.167394552225201e-60			Cd68	24.4765	1.79982	2.626997247054802e-132	2.0805344863836726e-130			Ifi205	40.7609	2.23906	0	0			Mif	32.7889	1.44574	8.469295617085025e-236	1.1280845116635524e-233			Rap2a	24.9098	1.1154	5.831365353833931e-137	6.974630316401917e-135			Helz2	27.3652	1.62888	7.129774153077034e-165	1.2923266923649528e-162			Fabp5	38.83	2.29586	0	0			Ranbp1
Calr	16.5597	1.49055	1.3631275060649755e-61	1.461372427538683e-59			Fcer1g	24.475	2.20491	2.7288653265993638e-132	2.1419156326906254e-130			Rnf213	40.5763	1.82995	0	0			Cd53	32.7197	1.70087	8.18350432389751e-235	1.0818223535546318e-232			Rogdi	24.8797	1.1168	1.234971553399503e-136	1.4572664330114136e-134			H2-Q4	27.2359	1.24895	2.440784025992007e-163	4.334733812625401e-161			Ssh1	38.7796	1.94182	0	0			Ccdc34
Rab43	16.5254	1.4367	2.4096772844216274e-61	2.552225663536208e-59			Vrk1	24.4357	1.83989	7.136382883226095e-132	5.5518532678266015e-130			Arhgdib	40.4941	1.67566	0	0			Cybb	32.6273	1.74734	1.6842929271940716e-233	2.2099431526810572e-231			Dnajc12	24.8236	1.47913	4.9879760551300335e-136	5.807853973595778e-134			Tbc1d8	27.0471	1.54031	4.128567744272819e-161	7.047425056291719e-159			Myo1g	38.3988	1.26346	0	0			Tceal9
Oxct1	16.4377	2.18304	1.0281378549066092e-60	1.0759952241052382e-58			Rassf4	24.3282	2.03521	9.86616337980702e-131	7.574973124181966e-129			Ly6a	40.3503	2.90281	0	0			Irf7	32.6209	1.65223	2.0710598360717968e-233	2.6972869657640246e-231			Dennd5a	24.7887	1.05738	1.1868863641130221e-135	1.3550542892100751e-133			Rcsd1	26.8033	1.79368	2.9550254959323777e-158	4.901439459385194e-156			Cd63	38.3681	2.29237	0	0			Nrm
H2-Ob	16.405	2.19336	1.7616757144951917e-60	1.8113323048102024e-58			Ckb	23.958	2.0623	7.628789085023458e-127	5.806466220471102e-125			Clic1	40.01	1.23821	0	0			Vasp	32.5713	1.22189	1.0452361077435724e-232	1.3512750916431978e-230			Stat4	24.6145	1.29536	8.830873661855239e-134	9.525424584217104e-132			Rnf19b	26.7927	1.29091	3.932382122920476e-158	6.461602101419421e-156			Tmem150c	38.1856	2.83639	0	0			Uhrf1
Ccnd1	16.0538	1.92114	5.379870711511169e-58	5.140700372271162e-56			Plbd1	23.9374	1.90013	1.2511441163019752e-126	9.40069053539373e-125			Picalm	39.9373	1.4145	0	0			Isg20	32.5662	1.93915	1.2363881793498905e-232	1.58672824593648e-230			Gngt2	24.5047	1.31091	1.3155534436641432e-132	1.4018218573638162e-130			Stat3	26.772	1.22016	6.843995030930306e-158	1.1141770429057097e-155			Specc1	38.0513	1.89155	0	0			Clspn
Ccnd3	16.0389	1.63616	6.840739459078305e-58	6.501290874027824e-56			Iqgap2	23.7718	2.8056	6.535647487275452e-125	4.869057378020212e-123			Ctss	39.8854	1.05453	0	0			Havcr2	32.4558	2.35806	4.4818843114298464e-231	5.6690999973783854e-229			Pdcd1lg2	24.4599	1.24641	3.945244258486487e-132	4.128885985280322e-130			Ccr7	26.7406	2.41598	1.589670870160093e-157	2.5408721126504322e-155			Gnb4	37.9276	2.26936	0	0			Knstrn
St3gal5	16.0348	2.55563	7.301729854328112e-58	6.902097542946068e-56			H2-DMb1	23.7447	2.09004	1.2464572513255e-124	9.246924638314322e-123			Ifitm6	39.8297	2.34688	0	0			Gpsm3	32.4409	1.39823	7.285141715880463e-231	9.149097260615021e-229			St8sia4	24.4027	1.1275	1.6019394546097627e-131	1.628051993696465e-129			Cst3	26.711	1.50367	3.5036151465399255e-157	5.5496001357175656e-155			Rassf2	37.8319	1.60201	0	0			Hnrnpab
Tbca	16.0106	1.02834	1.077173914238162e-57	1.007386795751881e-55			Zeb2	23.6904	1.82849	4.532257744180894e-124	3.3341487723091414e-122			Ahnak	39.6858	2.04361	0	0			Ccnd1	32.1342	1.80747	1.466436580202103e-226	1.7904783300773175e-224			H2-Q6	24.2045	1.21498	1.99609383252634e-129	1.982786540309498e-127			Cited2	26.6727	1.67681	9.769016917490905e-157	1.5335612093154027e-154			Adcy6	37.7645	2.20541	0	0			Snrpg
Ndufb2	15.999	1.46251	1.2985083259774953e-57	1.2015985993334907e-55			Fbl	23.6368	1.76401	1.614353748628793e-123	1.1826486503496435e-121			Tgfb1	39.5557	1.75502	0	0			Tgm2	32.117	1.68413	2.549745614876541e-226	3.0916984414316794e-224			Zfp36l1	24.2017	1.18043	2.1341566010769394e-129	2.09624253408574e-127			Tnf	26.649	2.2857	1.83721832364994e-156	2.8585816430454203e-154			Rabgap1l	37.7452	2.15714	0	0			Cdca5
Bloc1s2	15.9812	1.51586	1.7273762076400965e-57	1.590090496477915e-55			Ly86	23.592	1.39196	4.656999649380345e-123	3.355711796533001e-121			Evi2a	39.5377	1.91341	0	0			Ly6c2	31.9554	2.39516	4.541112888149958e-224	5.431418149622623e-222			Sema7a	24.1832	1.12491	3.340232458146987e-129	3.2446390651458746e-127			Pdlim4	26.5737	1.93607	1.3682581429579551e-155	2.1102381289023478e-153			Lrrk1	37.432	1.47784	1.1769099393845307e-306	1.1495794752366012e-304			Rfc4
H2-DMb1	15.958	2.05992	2.5081311671938664e-57	2.296768863625133e-55			Mbnl1	23.5516	1.48889	1.2082302735121653e-122	8.60044723436878e-121			Parp14	39.4843	1.77502	0	0			Neurl3	31.8762	1.68433	5.698360115380632e-223	6.635004473418694e-221			Fam32a	24.0756	1.04477	4.4984589921553184e-128	4.25225301075671e-126			Nrde2	26.529	1.94175	4.488109753236785e-155	6.861734407079057e-153			Mmp25	37.3239	1.67175	6.730240418674168e-305	6.501708079182925e-303			Snrpd1
Fuca1	15.9535	1.53931	2.6942299796542966e-57	2.4544016322425828e-55			Nop10	23.5125	1.70692	3.0398694838053696e-122	2.1378794105706404e-120			Oas1a	39.4213	1.98986	0	0			Cyth4	31.5877	1.7184	5.455734579667931e-219	6.109727731192456e-217			Cdc42ep3	23.8456	1.34748	1.1260177449622189e-125	1.0474943911071815e-123			Specc1	26.3966	1.71368	1.498238111288969e-153	2.232374785820564e-151			Ccr7	37.2969	2.69169	1.8454613233450163e-304	1.773054698746015e-302			Serbp1
Agpat3	15.858	4.9713	1.2373572973103153e-56	1.1156521026312802e-54			Psap	23.3505	1.38933	1.3628735618415946e-120	9.433875182794848e-119			Emilin2	39.2586	2.48782	0	0			Rap1a	31.4178	1.12403	1.1544332420662057e-216	1.2765563057866685e-214			Pik3r1	23.7266	1.09655	1.9173953926948527e-124	1.7558148851229634e-122			Dennd5a	26.2198	1.34175	1.5791362559978675e-151	2.294576334954918e-149			Ctnna1	37.1142	1.46174	1.6608717836222117e-301	1.561574743296563e-299			Ssrp1
Cyb5a	15.8523	1.553	1.3557304936536177e-56	1.2161455887458114e-54			H2-DMa	23.2235	1.90826	2.6357816954475617e-119	1.79621371199066e-117			Pik3ap1	39.2388	2.11108	0	0			Sdcbp	31.4164	1.30117	1.2079404523434914e-216	1.327375564568954e-214			Ktn1	23.6768	1.24427	6.2597715951090625e-124	5.638893910398907e-122			Cblb	26.1235	1.4795	1.9729948232722786e-150	2.8433766379322298e-148			Gypc	36.7487	1.98955	1.217658421024563e-295	1.1208832648405167e-293			Pa2g4
Ucp2	15.8461	1.06705	1.4952763045836508e-56	1.327775150868169e-54			Arl6ip5	23.2008	1.65962	4.466765629061539e-119	3.0322267679598448e-117			Selenow	39.1381	1.32736	0	0			Rgs2	31.2427	1.62129	2.8072288197228057e-214	3.046709698047307e-212			Ric1	23.6766	1.2691	6.286106281641371e-124	5.638893910398907e-122			Cd80	26.0441	1.33724	1.5698799511699438e-149	2.2081303441175962e-147			Ogfrl1	36.5545	1.49261	1.5127170260182179e-292	1.363927730843708e-290			Tpx2
Arhgap18	15.6595	2.36366	2.8621315040821235e-55	2.4310143045783526e-53			Macf1	23.1642	2.08721	1.045020277465003e-118	6.986139360604442e-117			Ptprc	38.947	1.48117	0	0			Olfm1	31.2152	1.79954	6.616975835828308e-214	7.137403015063393e-212			Pcyt1a	23.5956	1.14229	4.272769030001228e-123	3.8133921363188623e-121			Glipr2	25.9363	1.5588	2.596543415776416e-148	3.5946792390693657e-146			Basp1	36.2089	1.45461	4.408707736325469e-287	3.87569497100372e-285			Pkmyt1
Lsm6	15.6519	1.47796	3.225273621314942e-55	2.7262865774018897e-53			Tmed5	23.1583	1.53697	1.1982563584204471e-118	7.980205793086477e-117			Daxx	38.8036	1.96836	0	0			Ldha	31.2035	1.16662	9.537328617504259e-214	1.0224714131278042e-211			Helz2	23.5517	1.11009	1.204790332891445e-122	1.064453448889316e-120			Cmc2	25.9218	1.69955	3.7798215049718376e-148	5.19193919534491e-146			Iscu	35.8515	1.27187	1.741836379078058e-281	1.501223883183844e-279			Ndc80
Xcr1	15.6502	6.5147	3.312008100191659e-55	2.786207005625347e-53			Ccnd3	23.0676	1.7049	9.788540700578828e-118	6.470004608931464e-116			Igtp	38.666	2.07451	0	0			Abi3	31.1427	2.46856	6.364375278559202e-213	6.781724008947144e-211			Birc2	23.2979	1.0381	4.65658204070558e-120	4.0133345803767405e-118			H2-Q7	25.5926	1.39234	1.843141532677241e-144	2.4550086687523674e-142			Strip2	35.7308	2.09693	1.3154989835728096e-279	1.1282489331305922e-277			Hist1h2af
Cd52	15.6351	1.2693	4.20117941733968e-55	3.5173874531269646e-53			Trappc5	23.0639	1.96025	1.0676445207168657e-117	7.030459162263644e-116			Cd44	38.6609	2.08716	0	0			Sat1	30.9777	1.19487	1.0779931740700489e-210	1.1417636136445542e-208			AA467197	23.2235	1.04135	2.6359905900355565e-119	2.2607798319026903e-117			Rgs10	25.5625	1.52798	3.984845053924659e-144	5.267785393842357e-142			Il7r	35.681	1.69789	7.78926674027444e-279	6.584177299399289e-277			Esco2
Fnbp1	15.6342	1.3427	4.260406459477936e-55	3.5500694962341737e-53			Dbi	23.0248	1.38794	2.632651705338387e-117	1.7271373986290868e-115			Alox5ap	38.3984	2.14589	0	0			Snx20	30.8864	1.08038	1.8181256099346916e-209	1.914148770890524e-207			Ddt	23.0476	1.35895	1.5535162877135544e-117	1.2944987379421664e-115			Sp140	25.56	1.08499	4.245970904269507e-144	5.571094062601976e-142			Cd80	35.6765	1.37082	9.155880578686307e-279	7.702329776768548e-277			Rangap1
Tnni2	15.6007	2.79937	7.195588667111816e-55	5.967586789866035e-53			Pld4	22.9454	1.66089	1.6375961040145358e-116	1.0663783222512433e-114			H2afy	38.3532	1.13207	0	0			Cfp	30.8491	1.8458	5.765637741378826e-209	6.034014450531103e-207			Acadm	23.0115	1.29012	3.5719914332201356e-117	2.948486074125654e-115			Slc41a1	25.5337	2.13298	8.325738062671571e-144	1.0843194564288264e-141			Rasa2	35.6736	1.72761	1.0143823504007055e-278	8.477059583958963e-277			Usp1
Prdx1	15.5933	1.16192	8.08811076517955e-55	6.676298754619101e-53			Bach1	22.8848	1.86866	6.591027192830267e-116	4.244814655836694e-114			Gmfg	38.2636	1.82048	0	0			Gng10	30.8287	1.51364	1.0813621457482601e-208	1.125000547132894e-206			Ncoa7	22.8067	1.05374	3.933405047002542e-115	3.1292817889773166e-113			Procr	25.4324	2.52606	1.1065499805384737e-142	1.4305413057226062e-140			Traf1	35.6735	1.06854	1.0173242931494377e-278	8.477059583958963e-277			Cenpf
Atp5g3	15.4935	1.11767	3.839414960890164e-54	3.0965410019436174e-52			Ifi203	22.8229	1.9188	2.7171003214465145e-115	1.7246230271361954e-113			Cfp	37.9573	2.12961	0	0			Ccr1	30.7507	2.49027	1.1951140905508002e-207	1.236029172944951e-205			Zmynd15	22.7551	1.38821	1.2772340521426724e-114	1.0115463560708319e-112			Pde4b	25.2786	1.06043	5.486066039260836e-141	6.907409255145527e-139			Gyg	35.5901	1.54662	1.9907480485377578e-277	1.635576270532283e-275			Snrpe
Atp5g1	15.4722	1.1333	5.347301423245921e-54	4.292979617511863e-52			Etfb	22.6682	1.85746	9.23105072438439e-114	5.73499412848503e-112			BC028528	37.8867	2.12065	0	0			Itgb2	30.7196	1.6259	3.1137009681579638e-207	3.1828540943112393e-205			Ccser2	22.7127	1.25192	3.354530505705092e-114	2.586813831197672e-112			Bhlhe40	25.1985	1.06464	4.1645040401673777e-140	5.156359861564989e-138			Hmgn3	35.3732	2.10061	4.4152819888538614e-274	3.544725476165689e-272			Fkbp3
Fcgrt	15.4638	1.79055	6.08945314029253e-54	4.8665802323919664e-52			Kctd12	22.4894	1.67341	5.271749267241332e-112	3.240835511071227e-110			Cd74	37.7716	1.64987	0	0			Themis2	30.549	1.78489	5.8234909365898535e-205	5.884403313053035e-203			Hax1	22.5626	1.06816	1.0100504165440354e-112	7.338308439536046e-111			Mreg	25.13	1.62302	2.3356992663947086e-139	2.851823923732761e-137			Stk4	35.2411	1.25635	4.695306140846059e-272	3.75240329856161e-270			Cenpe
Cd48	15.4618	1.53063	6.282619058389821e-54	4.99823566898687e-52			Lyn	22.4254	1.48177	2.223963134704277e-111	1.3624292625216235e-109			Ccr2	37.5336	2.36034	2.6117564085352485e-308	2.9248344697367345e-306			Ifi213	30.4873	1.64808	3.844485630330877e-204	3.840553770027129e-202			Tmem131l	22.5533	1.00988	1.2460493665763715e-112	9.015654305821302e-111			Tnfsf4	24.9871	2.3406	8.438871095195697e-138	1.0025150783495322e-135			Cdc42ep3	35.1804	1.79347	3.9818395306600716e-271	3.167814598554994e-269			Ccnb2
Jtb	15.4545	1.60591	7.032828657219374e-54	5.5448965673197776e-52			Tmem50a	22.422	1.37706	2.402690237101623e-111	1.4668090190528031e-109			Taldo1	37.4236	1.34869	1.612889582600787e-306	1.7613555677818037e-304			Nlrp3	30.3565	2.17163	2.06267819344246e-202	2.0260339663187334e-200			Mreg	22.2098	1.1319	2.7625064582520876e-109	1.9273963709915956e-107			Socs2	24.9553	1.76512	1.8713790807428739e-137	2.208227315276591e-135			Plaat3	35.0913	1.36731	9.141098124941358e-270	7.20712050370937e-268			Ckb
Jdp2	15.4306	2.70364	1.0199564372119785e-53	8.005747356723663e-52			Ppp3ca	22.3619	1.92015	9.258542317494021e-111	5.593941272377315e-109			Crlf2	37.1738	1.59596	1.8062395897807227e-302	1.9483008875782005e-300			Arhgap15	30.2931	1.87485	1.4149226693434009e-201	1.3820650206886488e-199			Tspan33	22.0357	1.2301	1.3108382568695863e-107	8.9677658491366e-106			Thap2	24.914	2.26288	5.244736251646121e-137	6.026990377545234e-135			N4bp2l1	35.081	1.72941	1.3125149350039446e-269	1.030207035144614e-267			Bex3
[truncated: 4 more columns]
