# Supplementary material for: Tumour-retained activated CCR7+ dendritic cells are heterogeneous and regulate local anti-tumour cytolytic activity
Source: Nat Commun. 2024 Jan 24;15:682. doi: 10.1038/s41467-024-44787-1 (PMC10808534; doi:10.1038/s41467-024-44787-1)
Supplement: Supplementary file 7 — Source data [file 41467_2024_44787_MOESM7_ESM.xlsx]

## Sheet: Fig1
H		CCR7+PD-L2+ DC					cDC1					cDC2
	24h	84.7	77	72.8	90.5	84.7	40.9	64.3	47.7	63.2	57.1	36.4	43.6	43.4	41.7	50.5
	48h	73.3	84.3	83.9	89		37.3	43.2	55.6	56.3		23.2	29.1	25.8	31.4
	72h	39.6	46.3	63.2	43.5	33.8	21.3	13.2	33	15	10	9.54	10.2	19	13.6	9.03

## Sheet: Fig2
B		dLN					ndLN
	24h	27.2	26.5	33.8	18.33	36.4	0	0	0	0	0
	48h	51.5	44.8	46.2	37.2		0	0	0	5
	72h	25.9	30.2	30.8	38.2	34.4	0.96	0	2.44	0	0
C		mRegDC					cDC1					cDC2
	24h	89.8	90.7	96.1	100	97.2	0.73	1.94	0.51	0	0.31	3.41	2.33	1.85	0	1.25
	48h	85	94.1	94.4	94.9		0.37	0	1.19	1.58		2.08	1.64	0.79	1.19
	72h	91.9	95.1	94.4	92.4	88.6	0.68	0	0.48	1.27	1.14	0.68	0.64	2.02	1.48	0.57
H	CD80				CD86
	Kaede-green T	Kaede-red T	Kaede-red dLN		Kaede-green T	Kaede-red T	Kaede-red dLN
	2810	4655	1581		8581	11941	8121
	2332	4231	1429		7220	11494	6925
	1815	4403	1302		9477	10364	6912
	2131	3203	1506		6575	11763	7256
	3395	5958	2003		10034	11644	6100
	3153	5722	2760		11861	13860	6849
	2111	4587	1493		8062	11654	9126
	2501	4719	878		8612	13067	6235
J		TumourGreen	TumourRed	dLNRed
	cDC1	5.64724	1.59492	0.590095
	cDC2.1	14.2341	2.13688	0.04215
	cDC2.2	41.4389	6.39517	1.98103
	cDC2.3	22.228	15.2834	8.27292
	Ccr7_DC.1	10.263	22.1895	80.6723
	Ccr7_DC.2	1.75348	16.0731	2.80295
	Ccr7_DC.3	4.04848	35.878	5.63857
	cycling_DC	0.386797	0.449055	0

## Sheet: Fig3
H
	Tumour	15.3	16.7	14.5	17.2	13.1
	dLN	0.39	0.44	0.62	0.57	0.12

## Sheet: Fig5
B	Green Isotype	Green anti-PD-L1	Red Isotype	Red anti-PD-L1
	12.1044	2.84521	33.3504	51.7
F	Untreated	15s UV	30s UV
	25.7	30.6	35.1
	26.4	30.5	37.8
	27.6	31.2	40.2
	24.1	32.4	39
I	% CD25+ divided
	BMDC + MC38-Ova	25 ug/mL anti-PD-L1	50 ug/mL anti-PD-L1	CD11c-cre OX40L-fl/fl	CD11c-cre OX40L-fl/fl + 25 ug/mL anti-PD-L1
	0.96829	1.25708	1.46433	0.801812	1.12118
	1.094	1.3658	1.48471	0.737259	0.921178
	0.937712	1.32163	1.36478	0.774632	1.02265
	0.943731	1.21224	1.44916	0.954195	0.8154
	0.90227	1.22211	1.32675	0.619941	1.01678
	1.0464	1.27542	1.51826	0.871964	1.06022
	1.1076	1.1846	1.23396	0.675222	1.0385
	GzmB MFI
	BMDC + MC38-Ova	25 ug/mL anti-PD-L1	50 ug/mL anti-PD-L1	CD11c-cre OX40L-fl/fl	CD11c-cre OX40L-fl/fl + 25 ug/mL anti-PD-L1
	1.02212	1.81137	1.57708	0.920043	1.504
	0.979118	1.50203	1.50564	0.880128	1.99
	1.08865	1.53778	1.83517	0.893808	1.7195
	0.910111	1.3926	1.37803	0.90983	1.67256
	1.071	1.474	1.33407	0.829725	1.46133
	1.00854	1.37075	1.46178	0.902489	1.37502
	0.92046	1.39947	1.2043	0.857858	1.16895
J	Iso ctrl	anti-PD-L1	rIFNg
	53.2	53.3	64.9
	44.8	47.5	66.9
	54	52.3	70.9
	48.8	49	67.1
	57.8	57.6	73
K	% CD44+ CD25+
	BMDC + MC38-Ova	IFNg pre-treated	IFNg pre-treated CD11c-cre OX40L-fl/fl
	41	59.7	54
	43.8	64.5	50.5
	39.6	55.5	54.9
	45.6	61.6	47
	% CD25 divided
	BMDC + MC38-Ova	IFNg pre-treated	IFNg pre-treated CD11ccre OX40Lfl/fl
	44.8	69.1	61.4
	42.7	65.3	63.8
	50	67.7	56.1
	53.1	76.8	56

## Sheet: S2
A	Day	Isotype						αPD-L1
	0	0	0	0	0	0		0	0	0	0	0	0
	7	58.752	77.2475	67.5	68.75	62.9565		69.629	67.228	52.272	51.772	75.429	47.1495
	10	105.322	94.357	104.43	129.305	114.873		115.2	56.3295	69.629	111.6	81.648	54.208
	13	237.276	232.73	137.312	295.245	211.151		118.354	94.221	111.6	143.748	78.75	51.6375
	15	470.596	456.337	157.115		368.562		87.5	79.3305	95.648	191.558	72.5	36
F	CD3+	F4/80+	cDC1	cDC2	CCR7+ DC
	576	2173	1059	708	4500
	603	2799	720	824	5169
	535	1798	499	673	3561
	808	2524	639	877	4472
	742	2270	593	857	4263
G		CCR7+PD-L2+ DC					cDC1					cDC2
	24h	24.79	16.2	21.4	19.7	22.4	5.45	9.57	9.73	5.58	3.36	37	37.6	43.5	43.5	46.5
	48h	16.3	36.1	18.27	23.14		2.4	8.6	2.74	2.17		30	52.2	51.2	60.7
	72h	25.5	18.6	17.7	19.3	17.9	9.44	6.81	5.01	6.08	8.46	50.9	40.3	46.3	52.6	57.3
I	MC38
		mRegDC					cDC
	5h	91.9	91.6	96	87.9	90.2	60.7	42.4	32.6	51.7	47.7
	24h	77.1	87.6	86.4	90.5	74.6	34.5	49.4	53.9	49.7	40.3
	72h	35.7	39.1	41.1	45.4	43.1	8.92	11.4	20.7	14.64	9.4
	CT26
		mRegDC					cDC
	5h	90.5	100	100	94.3	92.2	46.6	68.6	47.6	45.4	59
	24h	86.6	93	89.1	84.7	90.1	60.8	64	66.4	48.6	62.7
	72h	40.9	48	40.7	45.3	41.9	26.8	18.3	13.4	19.4	24.7

## Sheet: S3
C	MC38				CT26
	5h	24h	72h		5h	24h	72h
	0.0169179	0.105889	0.194954		0.0130979	0.0662725	0.238281
	0.0245888	0.0565317	0.213333		0	0.0489521	0.218638
	0.00995565	0.0546942	0.251469		0	0.0782281	0.231006
	0.0285832	0.0351864	0.185012		0.0256175	0.0598571	0.13292
	0.00110658	0.0959781	0.139845		0.0261207	0.0546571	0.293982
D		All DCs								CCR7+ DCs								Kaede-red CCR7+ DCs
	XCR1+	4.21	7.98	9.43	10	4.95	6.21	7.19	8.96	11.1	17.7	16.6	11.8	6.91	10.6	10	16.7	14.8	23.6	20.7	18.7	11.6	19.5	13.4	22.5
	CD11b+	78.7	68.7	67.7	62.8	64.8	70	73.9	62.9	60.5	56.5	52.7	49.1	52.1	55	55.3	48.3	48.2	41.9	40.8	42.8	43.6	38.7	43.4	44.2

## Sheet: S4
I	Kaede-red dLN CCR7+ DC	Kaede-green tumour CCR7+ DC	Kaede-red tumour CCR7+ DC
	837	602	561
	700	653	862
	703	716	822
	674	566	744

## Sheet: S6
G		Tumour					dLN
	CCR7+ DC	15.3	16.7	14.5	17.2	13.1	0.39	0.44	0.62	0.57	0.12
	cDC	0.17	0.28	0.56	1.07	0.28	0.15	0.1	0.17	0.082	0.2

## Sheet: S8
I	Isotype	anti- PD-L1
	9.05	24.46
	7.73	10.99
	5.01	18.32
	4.38	6.26
	5.99	42.38
	4.9	26.56
	4.97	7.72
	5.93	7.41
K	Isotype	anti- PD-L1
	33.9	80.2
	56.4	78.5
	45.8	84.1
	65.9	87
	55.6	67.6
	44.2	75
	32.4	67.4
	47.9	74.9
L	Isotype	anti- PD-L1
	839	4045
	548	912
	348	3499
	588	1173
	1456	3571
	833	4853
	682	2316
	424	2242

## Sheet: S10
A		7-AAD+		AnnexinV+
	Untreated	0.28	0.33	2.53	4.53
	15s UV	1.23	0.66	15.2	12.1
	30s UV	1.95	2.61	23.4	27.8
	60s UV	8.5	9.8	51.3	60.2
	120s UV	21.9	24.2	66.3	68.3
	Heat 65C 15min	28.8	28.9	96.1	95.3
F	BMDC + MC38-Ova	BMDC + Ova + LPS	BMDC + MC38 (-Ova)	OT-I + Ova (-DC)	OT-I only
	16166	61980	1585	440	145
	21798	72648	2351	364	53
	19736	60523	1851	473	269
	19930	76690	2953	289	71
H	OX40Lfl/fl	CD11ccre OX40Lfl/fl
	45	34
	45.8	31.9
	44.6	27.6
	46.9	25.1
I	OX40Lfl/fl	CD11ccre OX40Lfl/fl
	3.73	2.91
	3.98	2.75
	3.52	2.82
	3.89	2.57
J	% CD40+
	PBS	Iso ctrl	anti-PD-L1	rIFNg
	47.7	46.9	47.8	55.1
	48.7	44.1	42.9	56.6
	43.5	48.4	42.4	59
	40.9	42	44.4	54.5
	% OX40L+
	PBS	Iso ctrl	anti-PD-L1	rIFNg
	45.4	45.4	45.1	58.6
	44.6	41.1	40.5	51.8
	45	50.6	45.3	54.6
	44.2	42.3	44.6	59.6
	PVR MFI
	PBS	Iso ctrl	anti-PD-L1	rIFNg
	4044	4283	4172	4530
	4037	4190	4245	4451
	4033	4159	4192	4733
	4168	4198	4270	4587
K	PBS pre-treated	IFNg pre-treated	IFNg pre-treated CD11ccre OX40Lfl/fl
	21818	22314	27384
	20900	26029	19681
	23238	25258	18112
	19427	37167	17650
